# Supplementary material for: A Ratiometric Fluorescent Sensor Based on Chelation-Enhanced Fluorescence of Carbon Dots for Zinc Ion Detection
Source: Molecules. 2023 Nov 28;28(23):7818. doi: 10.3390/molecules28237818 (PMC10708225; doi:10.3390/molecules28237818)
Supplement: Supplementary file 1 [file molecules-28-07818-s001.zip]

Archive with 1 entries (1 files):
- molecules-2664877-supplementary.pdf
